# Supplementary material for: Canine REIC/Dkk-3 interacts with SGTA and restores androgen receptor signalling in androgen-independent prostate cancer cell lines
Source: BMC Vet Res. 2017 Jun 9;13:170. doi: 10.1186/s12917-017-1094-4 (PMC5466802; doi:10.1186/s12917-017-1094-4)
Supplement: Additional file 1: Table S1. — Primer sets used in this study. (XLSX 9 kb) [file 12917_2017_1094_MOESM1_ESM.xlsx]

## Sheet: Sheet1
Supplementary Table 1 - Primer sets used in this study.
Purpose	Base sequence
	Forward	Reverce
canine REIC/Dkk-3 cloned into pVP and pM	5'-GAATTCATGCGGCGGCTCGGGGGCACCCTGC-3'	5'-ACGCGTCTAAATCTCTCCTCCTTC-3'
canine REIC/Dkk-3 cloned into pMACS KK HA(C)	5′-ATGCGGCGGCTCGGGGGCACCCTGCTGTGC-3′	5′-CTAAATCTCTCCTCCTTCCAGCA-3′
canine SGTA cloned into pVP and pM	5'-GAATTCATGGATAACAAGAAGCGTCTGG-3'	5'-ACGCGTTCATTCCTGCTGGTCGTCGTTGC-3'
canine SGTA cloned into pFN21A	5'-GCGATCGCCATGGATAACAAGAAGCGTCTG-3'	5'-AGTTTAAACTGCTCATTCCTGCTGGTCGTCGTTGC-3'
canine SGTA cloned into pMACS KK HA(C)	5'-CTCGAGACCACCATGGATAACAAGAAGCGTC-3'	5'-GAATTCCCTTCCTGCTGGTCGTCGTTGCTG-3'
